# Supplementary material for: Archaea and Fungi of the Human Gut Microbiome: Correlations with Diet and Bacterial Residents
Source: PLoS One. 2013 Jun 17;8(6):e66019. doi: 10.1371/journal.pone.0066019 (PMC3684604; doi:10.1371/journal.pone.0066019)
Supplement: Table S3 — Permanova analysis of the association between usual dietary groups and bacterial, fungal, and archaeal lineages. (XLSX) [file pone.0066019.s006.xlsx]

## Sheet: TableS3
Sup Table S3: Usual Nutrient Cluster Permanova
				unweighted					weigheted
Cluster Number	%var explained	within cluster correlation mean	cluster name	Bacteria	Fungi	Bacteria + Fungi	Archaea + Bacteria + Fungi		Bacteria	Fungi	Bacteria + Fungi	Archaea + Bacteria + Fungi
1	38.9207	0.230238	Calories/ GI / Betaine	0.97	0.5977	0.9114	0.9061		0.4613	0.6318	0.5861	0.6251
2	89.7027	0.867479	Amino Acids	0.1655	0.2825	0.0194	0.0181		0.0015	0.7253	0.0157	0.0173
3	75.7457	0.742865	animal fat / saturated fat / dairy fat	0.191	0.8183	0.3604	0.422		0.1009	0.1401	0.0526	0.2181
4	83.4845	0.782938	vegetable fat	0.9732	0.7841	0.9824	0.9054		0.6136	0.1501	0.3001	0.0396
5	48.1127	0.31007	Simple Sugars	0.0027	0.6927	0.002	0.0002		0.0053	0.0461	0.0028	0.0001
6	69.7765	0.685045	Vitamin A / minerals	0.9191	0.8993	0.9111	0.9245		0.8172	0.9664	0.9845	0.9918
7	60.9349	0.567512	calcium/lactose/dairy prot	0.4535	0.601	0.6198	0.6685		0.1583	0.7369	0.5681	0.774
8	52.9373	0.417135	iron / zinc	0.9142	0.1565	0.7424	0.7494		0.9851	0.1204	0.3626	0.4054
9	72.2024	0.733274	vitamin C / Flavones / flavonones	0.5851	0.4466	0.5739	0.5109		0.506	0.8689	0.7858	0.5164
10	46.3232	0.60953	B vitamins	0.5541	0.6177	0.807	0.8301		0.8657	0.5819	0.8417	0.9467
11	80.7281	0.801455	poly unsaturated fats	0.2634	0.7527	0.41	0.2758		0.9624	0.587	0.8442	0.0587
12	83.5894	0.72518	choline	0.4226	0.5441	0.0653	0.0538		0.0062	0.8195	0.0349	0.0384
13	59.5872	0.57232	alcohol / flavonols / antocyanidins	0.1897	0.4156	0.2455	0.2582		0.4206	0.7883	0.6427	0.7757
14	64.0429	0.553891	animal protein / poly unsaturated fats	0.7377	0.367	0.2787	0.2232		0.0069	0.2854	0.0077	0.0131
15	95.1854	0.968626	omega and long chain fats	0.9238	0.4135	0.6611	0.599		0.3298	0.2102	0.1637	0.1163
16	75.3483	0.675845	trans fats	0.1228	0.2395	0.0964	0.1121		0.2128	0.228	0.1977	0.6007
17	82.2202	0.780635	fiber (bran, wheat germ)	0.6723	0.7467	0.755	0.6908		0.7467	0.6048	0.7082	0.4321
18	98.2176	0.957767	aspartame	0.0068	0.9754	0.0518	0.0497		0.3106	0.9944	0.8965	0.4343
19	96.7341	0.923064	chatechins	0.8434	0.5505	0.8929	0.8954		0.7408	0.3535	0.4508	0.6509
20	75.511	0.714527	antocyanidins	0.5426	0.7521	0.7326	0.7984		0.5948	0.4921	0.6509	0.9543
