# Supplementary material for: Archaea and Fungi of the Human Gut Microbiome: Correlations with Diet and Bacterial Residents
Source: PLoS One. 2013 Jun 17;8(6):e66019. doi: 10.1371/journal.pone.0066019 (PMC3684604; doi:10.1371/journal.pone.0066019)
Supplement: Table S5 — Primers used in this study. (XLSX) [file pone.0066019.s008.xlsx]

## Sheet: tableS5
Sup Table S5: Primers used in this study.
primer	target	sequence
958aF-deg	archaea 16S	5'-AATTGGAKTCAACGCCKGR-3'			FWD(958aF-deg): 5'-AATTGGAKTCAACGCCKGR-3'	REV(1378aR): 5'-TGTGTGCAAGGAGCAGGGAC-3'
1378aR	archaea 16S	5'-TGTGTGCAAGGAGCAGGGAC-3'			FWD(958aF-deg): 5'-AATTGGAKTCAACGCCKGR-3' REV(1378aR): 5'-TGTGTGCAAGGAGCAGGGAC-3'
ITS1Fungal	fungi ITS1	5'-CTTGGTCATTTAGAGGAAGTAA-3'			FWD(ITS1fungal): 5'-CTTGGTCATTTAGAGGAAGTAA-3'	REV(ITS2-rev): 5'-GCTGCGTTCTTCATCGATGC-3'
ITS2-rev	fungi ITS1	5'-GCTGCGTTCTTCATCGATGC-3'			FWD(ITS1fungal): 5'-CTTGGTCATTTAGAGGAAGTAA-3' REV(ITS2-rev): 5'-GCTGCGTTCTTCATCGATGC-3'
CrenAmoA-23f	archaeal amoA	5-ATGGTCTGGCTWAGACG-3
CrenAmoA-616r	archaeal amoA	5-GCCATCCATCTGTATGTCCA-3
CrenAmoA-104f	archaeal amoA	5′-GCAGGAGACTACATMTTCTA-3′
