# Supplementary material for: Archaea and Fungi of the Human Gut Microbiome: Correlations with Diet and Bacterial Residents
Source: PLoS One. 2013 Jun 17;8(6):e66019. doi: 10.1371/journal.pone.0066019 (PMC3684604; doi:10.1371/journal.pone.0066019)
Supplement: Table S6 — PCR amplification conditions used in this study. (XLSX) [file pone.0066019.s009.xlsx]

## Sheet: tableS6
Sup Table S6: PCR amplification conditions used in this study
Archaeal amplification conditions:
step	number of cycles	conditions	observations
1	1	95°C / 5 min
2	12	95°C / 30sec; 67°C -> 55°C / 30 sec; 72°C / 35 sec	touchdown from 67oC to 55C, decreasing 1 degree per cycle.
3	10	95°C / 30sec; 55°C / 30 sec; 72°C / 35 sec
4	5	95°C / 30sec; 53°C / 30 sec; 72°C / 35 sec
5	15	95°C / 30sec; 50°C / 30 sec; 72°C / 35 sec
6	1	72°C / 8 min
7	hold	4°C
Fungal amplification conditions:
step	number of cycles	conditions	observations
1	1	95°C / 5 min
2	35	95°C / 45sec; 56°C / 45 sec; 72°C / 90 sec
3	1	72°C / 10 min
4	hold	4°C
AmoA PCR1 amplification conditions:
step	number of cycles	conditions	observations
1	1	95°C / 5 min
2	10	94°C / 30sec; 55°C / 30sec; 72°C / 60sec
3	25	92°C / 30sec; 55°C / 30sec; 72°C / 40sec
4	1	72°C / 10 min
5	hold	4°C
AmoA PCR2 amplification conditions:
step	number of cycles	conditions	observations
1	1	95°C / 5 min
2	10	94°C / 30sec; 65°C -> 55°C / 30sec; 72°C / 60sec	touchdown from 65oC to 55oC, decreasing 1 degree per cycle.
3	25	92°C / 30sec; 55°C / 30sec; 72°C / 40sec
4	1	72°C / 10 min
5	hold	4°C
