# Supplementary material for: Archaea and Fungi of the Human Gut Microbiome: Correlations with Diet and Bacterial Residents
Source: PLoS One. 2013 Jun 17;8(6):e66019. doi: 10.1371/journal.pone.0066019 (PMC3684604; doi:10.1371/journal.pone.0066019)
Supplement: Table S7 — Number of reads for each genus, in each sample analyzed. (XLSX) [file pone.0066019.s010.xlsx]

## Sheet: tableS7
Sup Table S7: Number of reads for each genus, in each sample analyzed.
DOMAIN	PHYLUM	CLASS	ORDER	FAMILY	GENUS	C.3001	C.3003	C.3004	C.3006	C.3007	C.3008	C.3009	C.3010	C.3011	C.3014	C.3015	C.3016	C.3017	C.3018	C.3019	C.3020	C.3022	C.3023	C.3025	C.3026	C.3027	C.3028	C.3029	C.3030	C.3031	C.3032	C.3033	C.3034	C.3037	C.3038	C.3039	C.3040	C.3041	C.3042	C.3043	C.3044	C.3045	C.3046	C.3047	C.3048	C.3049	C.3050	C.3051	C.3052
Eukaryota	Ascomycota	Ascomycota-phylum	Ascomycota-phylum	Ascomycota-phylum	Ascomycota-phylum	0	0	0	67	0	0	0	0	0	0	0	0	0	0	0	215	0	0	0	0	1468	0	0	0	0	0	0	0	0	0	0	0	0	0	0	0	0	0	188	0	113	0	0	0
Eukaryota	Ascomycota	Dothideomycetes	Botryosphaeriales	Botryosphaeriaceae	Lasiodiplodia	0	0	0	0	0	0	67	0	0	0	0	0	0	0	0	0	0	0	0	0	0	0	0	0	0	0	0	0	0	0	0	0	0	0	0	0	0	0	0	0	0	0	0	0
Eukaryota	Ascomycota	Dothideomycetes	Botryosphaeriales	Botryosphaeriaceae	Neofusicoccum	0	0	0	0	0	0	1	0	0	0	0	0	0	0	0	0	0	0	0	0	0	0	0	78	0	2	0	0	0	0	0	0	0	0	0	0	0	0	0	0	0	0	0	0
Eukaryota	Ascomycota	Dothideomycetes	Capnodiales	Davidiellaceae	Cladosporium	0	8112	0	176	43	0	65	290	65	933	165	0	129	244	297	45	0	550	0	0	0	69	1	0	31	113	0	28	0	0	5	0	0	125	77	0	0	60	0	2	2	2	0	0
Eukaryota	Ascomycota	Dothideomycetes	Capnodiales	Davidiellaceae	Toxicocladosporium	0	0	0	0	0	0	0	0	0	0	0	0	82	0	0	0	0	0	0	0	0	0	0	0	0	0	0	0	0	0	0	0	0	0	0	0	0	0	0	0	0	0	0	0
Eukaryota	Ascomycota	Dothideomycetes	Capnodiales	Mycosphaerellaceae	Mycocentrospora	0	0	0	0	0	0	0	0	0	0	0	0	0	0	0	0	0	0	0	0	0	0	0	0	0	0	0	0	0	0	0	0	0	0	0	0	0	0	0	0	0	0	0	0
Eukaryota	Ascomycota	Dothideomycetes	Capnodiales	Mycosphaerellaceae	Mycosphaerella	0	0	0	0	0	0	0	0	0	0	0	0	0	0	0	0	0	0	0	0	0	0	0	0	0	0	0	0	0	0	0	0	0	0	0	0	0	0	0	0	0	0	0	0
Eukaryota	Ascomycota	Dothideomycetes	Capnodiales	Teratosphaeriaceae	Teratosphaeria	0	0	0	0	0	0	0	0	0	0	0	0	0	0	0	0	0	0	0	0	0	0	0	0	0	0	0	0	0	0	0	0	0	0	0	0	0	0	0	0	0	0	0	0
Eukaryota	Ascomycota	Dothideomycetes	Dothideomycetes-class	Dothideomycetes-class	Dothideomycetes-class	0	0	0	0	0	0	0	0	0	0	0	0	0	0	0	79	0	0	84	0	0	0	0	0	0	0	0	0	0	0	0	0	0	30	0	0	21	0	0	0	0	0	0	0
Eukaryota	Ascomycota	Dothideomycetes	Pleosporales	Pleosporaceae	Alternaria	0	0	376	0	0	0	93	0	0	0	0	0	235	0	0	0	0	0	0	0	0	0	0	0	0	0	0	0	0	0	0	0	26	0	0	0	0	0	0	364	0	0	0	221
Eukaryota	Ascomycota	Dothideomycetes	Pleosporales	Pleosporaceae	Cochliobolus	0	0	0	0	0	0	0	0	0	0	0	0	0	0	0	0	0	0	0	0	0	0	0	0	0	0	0	0	0	0	0	0	0	0	205	0	0	0	0	0	0	0	0	0
Eukaryota	Ascomycota	Dothideomycetes	Pleosporales	Pleosporaceae	Stemphylium	0	0	0	0	0	0	0	0	0	0	0	0	0	0	0	0	0	0	0	0	0	0	0	0	0	0	0	0	0	0	0	0	0	0	1	0	0	0	0	0	0	0	0	0
Eukaryota	Ascomycota	Eurotiomycetes	Chaetothyriales	Chaetothyriales-InsertaSedis	Coniosporium	0	0	0	0	0	0	0	0	0	0	0	0	0	0	0	0	0	0	0	0	0	0	0	0	0	0	0	0	0	0	0	0	0	0	0	0	580	0	0	0	0	0	0	0
Eukaryota	Ascomycota	Eurotiomycetes	Chaetothyriales	Chaetothyriales-InsertaSedis	Strelitziana	0	0	0	0	0	0	0	0	0	0	0	0	0	0	0	0	0	0	0	0	0	0	0	0	0	0	0	0	0	0	0	0	0	0	0	0	0	0	0	0	0	0	0	0
Eukaryota	Ascomycota	Eurotiomycetes	Chaetothyriales	Herpotrichiellaceae	Exophiala	0	0	0	0	0	0	0	0	0	0	0	0	0	0	0	0	0	0	0	0	0	0	0	0	0	0	0	0	0	165	0	0	0	0	0	0	0	0	0	0	11	0	0	0
Eukaryota	Ascomycota	Eurotiomycetes	Chaetothyriales	Herpotrichiellaceae	Phaeococcomyces	0	0	0	0	0	0	0	0	0	0	0	0	0	0	0	0	0	0	0	0	0	0	498	0	0	0	0	0	0	0	0	0	0	0	0	0	0	0	0	0	0	0	0	0
Eukaryota	Ascomycota	Eurotiomycetes	Eurotiales	Elaphomycetaceae	Xeromyces	0	0	0	0	0	0	0	0	0	0	0	0	0	0	0	0	0	0	0	0	0	0	0	0	0	0	0	0	116	0	0	0	0	0	0	0	0	0	0	0	0	0	0	0
Eukaryota	Ascomycota	Eurotiomycetes	Eurotiales	Trichocomaceae	Aspergillus	0	0	0	0	0	0	0	0	0	184	0	0	173	0	182	0	0	0	0	0	0	0	0	0	0	0	0	71	0	0	0	0	0	0	96	0	0	0	12	0	0	0	0	0
Eukaryota	Ascomycota	Eurotiomycetes	Eurotiales	Trichocomaceae	Eurotium	0	0	0	1	0	0	0	0	0	0	0	0	0	0	0	0	0	0	23	0	0	0	0	0	0	0	0	574	0	0	0	0	0	18	0	0	0	0	173	0	0	0	0	0
Eukaryota	Ascomycota	Eurotiomycetes	Eurotiales	Trichocomaceae	Penicillium	0	0	0	0	0	0	0	0	0	0	0	0	0	0	0	0	0	0	0	0	0	0	0	0	0	0	0	0	0	0	0	0	0	0	0	0	0	0	0	0	0	0	0	0
Eukaryota	Ascomycota	Eurotiomycetes	Eurotiomycetes-class	Eurotiomycetes-class	Eurotiomycetes-class	0	1	0	0	0	0	0	0	0	0	0	0	0	0	0	38	0	0	0	0	0	206	0	0	0	0	1316	27	0	0	0	0	0	0	0	0	0	0	0	1	14	407	256	92
Eukaryota	Ascomycota	Leotiomycetes	Leotiomycetes-class	Leotiomycetes-class	Leotiomycetes-class	0	0	0	0	0	0	0	0	0	0	0	0	0	0	0	0	0	0	0	0	0	104	0	0	0	0	0	0	0	0	0	0	0	0	0	0	0	0	0	0	0	0	0	0
Eukaryota	Ascomycota	Saccharomycetes	Saccharomycetales	Debaryomycetaceae	Debaryomyces	0	0	0	1	0	0	0	0	0	0	0	0	52	0	0	0	0	0	0	0	0	0	0	267	0	0	0	114	0	0	0	0	0	0	0	0	0	0	0	0	0	0	0	118
Eukaryota	Ascomycota	Saccharomycetes	Saccharomycetales	Debaryomycetaceae	Meyerozyma	0	0	0	0	0	0	0	0	0	0	256	0	0	0	0	0	0	0	0	0	0	0	133	0	0	0	0	0	0	510	961	0	34	0	0	0	0	8	0	0	0	30	137	0
Eukaryota	Ascomycota	Saccharomycetes	Saccharomycetales	Debaryomycetaceae	Millerozyma	0	0	0	0	0	0	0	0	0	0	0	0	0	0	0	0	0	0	0	0	0	0	0	0	0	0	0	0	0	0	0	0	0	0	43	0	0	0	0	0	0	0	0	0
Eukaryota	Ascomycota	Saccharomycetes	Saccharomycetales	Dipodascaceae	Galactomyces	0	0	0	0	0	0	0	0	0	0	0	0	0	8	0	0	0	0	0	0	0	0	0	0	0	0	1	0	0	0	0	0	0	0	0	0	0	0	0	0	0	0	0	0
Eukaryota	Ascomycota	Saccharomycetes	Saccharomycetales	Metschnikowiaceae	Clavispora	0	0	0	0	0	0	0	0	0	0	0	0	0	0	0	0	0	0	0	0	0	0	0	0	0	0	0	0	0	0	0	0	0	0	0	0	0	0	0	0	0	0	0	0
Eukaryota	Ascomycota	Saccharomycetes	Saccharomycetales	Metschnikowiaceae	Metschnikowia	0	0	0	0	0	0	0	0	0	0	0	0	0	0	0	0	0	0	0	0	0	0	0	0	0	0	0	0	0	0	0	0	0	0	0	0	0	1	0	0	0	0	0	0
Eukaryota	Ascomycota	Saccharomycetes	Saccharomycetales	Phaffomycetaceae	Wickerhamomyces	0	0	0	0	0	0	0	0	0	0	0	0	0	0	0	0	0	0	0	0	0	0	0	0	0	0	0	0	0	0	0	0	0	132	78	0	0	0	0	0	0	0	0	0
Eukaryota	Ascomycota	Saccharomycetes	Saccharomycetales	Pichiaceae	Pichia	2	0	0	21	0	0	24	0	0	123	0	0	0	0	0	0	0	0	50	0	0	0	0	11	0	0	0	0	0	0	0	1	0	0	0	0	0	0	0	0	0	0	0	2
Eukaryota	Ascomycota	Saccharomycetes	Saccharomycetales	Saccharomycetaceae	Kluyveromyces	0	0	0	0	0	0	0	0	0	0	0	0	0	0	0	0	0	0	0	0	0	0	0	0	0	0	0	0	0	0	0	0	0	0	0	0	0	0	0	0	0	0	0	45
Eukaryota	Ascomycota	Saccharomycetes	Saccharomycetales	Saccharomycetaceae	Saccharomyces	1043	46	134	1186	727	145	1187	211	1532	20	55	1	26	40	1710	1168	402	526	1915	1003	105	1598	39	187	4	154	153	0	421	109	2	217	0	0	695	898	109	2018	1479	0	177	321	429	1011
Eukaryota	Ascomycota	Saccharomycetes	Saccharomycetales	Saccharomycetaceae	Torulaspora	0	0	0	0	0	0	0	0	0	0	0	0	0	0	0	0	0	0	0	0	0	0	0	0	0	0	0	0	0	0	0	0	0	0	0	0	0	0	0	0	0	0	0	0
Eukaryota	Ascomycota	Saccharomycetes	Saccharomycetales	Saccharomycetaceae	Vanderwaltozyma	0	0	0	0	0	0	0	0	0	0	0	0	0	0	47	0	0	0	0	0	0	0	0	0	0	0	0	0	0	0	0	0	0	0	0	0	0	0	0	0	0	0	0	0
Eukaryota	Ascomycota	Saccharomycetes	Saccharomycetales	Saccharomycetaceae	Zygosaccharomyces	0	0	0	0	0	0	0	0	0	0	0	0	0	0	0	0	0	0	0	0	0	0	0	0	0	0	0	0	0	0	0	0	0	0	265	0	0	0	0	0	0	0	44	0
Eukaryota	Ascomycota	Saccharomycetes	Saccharomycetales	Saccharomycetales-CandidaGen	Candida	0	476	3196	1309	3	7	3141	665	0	0	0	1	1	1	441	0	0	0	0	1358	0	74	0	207	4	113	1171	1171	0	4	6	2924	7462	0	0	0	266	374	1036	2	105	2	1	1138
Eukaryota	Ascomycota	Saccharomycetes	Saccharomycetales	Saccharomycodaceae	Hanseniaspora	11	0	0	0	135	0	0	0	0	0	0	0	0	0	0	0	0	0	0	0	0	0	0	0	0	0	0	3	0	0	0	0	0	18	0	0	0	7	0	0	2	0	0	0
Eukaryota	Ascomycota	Saccharomycetes	Saccharomycetes-class	Saccharomycetes-class	Saccharomycetes-class	0	0	0	0	0	0	0	0	0	0	0	0	0	0	0	0	0	0	3	0	0	0	0	0	0	0	0	0	0	0	0	0	0	0	0	0	0	0	0	0	0	0	0	0
Eukaryota	Ascomycota	Sordariomycetes	Glomerellales	Glomerellaceae	Colletotrichum	0	0	0	0	0	0	0	0	0	0	0	0	0	0	545	0	0	0	0	0	0	0	0	0	0	0	0	0	0	0	0	0	0	0	0	0	0	0	0	0	0	0	0	0
Eukaryota	Ascomycota	Sordariomycetes	Glomerellales	Glomerellaceae	Glomerella	0	0	0	0	0	0	0	0	0	0	0	0	0	0	0	0	0	0	0	0	0	0	0	0	0	0	0	0	0	0	0	0	0	0	0	0	0	0	0	0	0	0	0	0
Eukaryota	Ascomycota	Sordariomycetes	Hypocreales	Clavicipitaceae	Claviceps	0	0	0	0	0	0	0	291	0	0	0	0	0	0	0	0	0	0	0	0	0	0	0	0	0	0	0	0	0	0	0	0	0	12	0	0	0	0	0	0	0	0	0	0
Eukaryota	Ascomycota	Sordariomycetes	Hypocreales	Hypocreales-insertaSedis	Acremonium	0	0	0	0	0	0	0	0	0	0	0	0	0	0	0	0	0	0	0	0	0	0	0	0	0	0	0	0	0	0	0	0	0	0	0	0	0	0	0	0	0	0	0	0
Eukaryota	Ascomycota	Sordariomycetes	Hypocreales	Nectriaceae	Fusarium	6	0	0	0	0	0	0	0	0	101	0	0	0	0	0	0	0	0	0	0	266	75	0	46	0	0	0	0	0	0	0	0	0	0	0	462	0	0	0	0	0	0	0	0
Eukaryota	Ascomycota	Sordariomycetes	Microascales	Ceratocystidaceae	Ceratocystis	0	0	0	0	0	0	0	0	0	0	0	0	0	0	0	0	0	0	0	0	0	0	0	97	0	0	0	0	0	0	0	0	0	0	0	0	0	0	0	0	0	0	0	0
Eukaryota	Ascomycota	Sordariomycetes	Ophiostomatales	Ophiostomataceae	Ophiostoma	0	0	0	0	0	0	0	0	0	0	0	0	57	0	0	0	0	0	0	0	0	0	0	0	0	0	0	0	0	0	0	0	0	0	0	0	0	0	0	0	0	0	0	0
Eukaryota	Ascomycota	Sordariomycetes	Sordariales	Chaetomiaceae	Chaetomium	0	0	0	0	0	0	0	0	0	0	0	0	0	0	0	0	0	0	0	0	0	0	0	0	0	0	0	0	0	0	0	0	0	0	0	0	0	0	0	0	0	0	0	0
Eukaryota	Ascomycota	Sordariomycetes	Sordariomycetes-class	Sordariomycetes-class	Sordariomycetes-class	5	0	0	0	0	0	0	0	0	0	3	0	0	0	390	0	0	0	46	0	1	0	0	38	0	419	0	0	0	3	0	304	0	0	532	0	4443	0	331	0	0	0	0	0
Eukaryota	Ascomycota	Sordariomycetes	Trichosphaeriales	Trichosphaeriales-insertaSedis	Nigrospora	0	0	0	0	0	0	0	0	0	0	0	0	0	0	0	0	0	0	0	0	0	0	0	0	0	0	0	0	0	0	0	206	0	0	0	0	0	0	0	0	0	0	0	0
Eukaryota	Ascomycota	Sordariomycetes	Xylariales	Diatrypaceae	Eutypella	0	0	0	0	0	0	0	0	0	0	0	0	0	0	0	0	0	0	0	0	0	0	0	0	0	0	0	284	0	0	0	0	0	0	0	0	0	0	0	0	0	0	0	0
Eukaryota	Ascomycota	Sordariomycetes	Xylariales	Xylariales-insertaSedis	Microdochium	0	0	0	0	0	0	0	0	0	0	0	0	0	0	0	0	0	0	0	0	0	0	0	0	0	0	0	0	0	0	0	0	0	0	0	0	0	0	0	0	0	0	0	0
Eukaryota	Basidiomycota	Agaricomycetes	Agaricales	Agaricaceae	Agaricus	0	0	0	0	0	0	0	0	0	0	0	0	0	0	0	0	0	0	0	0	1090	0	0	0	0	0	0	1336	0	0	0	0	0	0	0	0	0	0	0	0	0	0	0	0
Eukaryota	Basidiomycota	Agaricomycetes	Agaricales	Physalacriaceae	Armillaria	0	0	0	0	0	0	0	0	0	0	0	0	0	0	0	0	0	0	0	0	0	0	0	0	625	0	0	0	0	0	0	0	0	0	0	0	0	0	0	0	0	0	0	0
Eukaryota	Basidiomycota	Agaricomycetes	Agaricales	Schizophyllaceae	Chondrostereum	0	0	0	0	0	0	0	0	0	0	0	0	380	0	0	0	0	0	0	0	1	0	0	0	0	0	0	0	0	0	0	0	0	0	0	0	0	0	0	0	0	0	0	0
Eukaryota	Basidiomycota	Agaricomycetes	Agaricales	Strophariaceae	Hypholoma	0	0	0	0	0	0	0	0	0	0	0	0	0	0	0	0	0	0	0	0	0	0	0	0	0	0	0	0	0	0	0	0	0	0	0	0	0	0	0	0	0	0	0	0
Eukaryota	Basidiomycota	Agaricomycetes	Agaricomycetes-class	Agaricomycetes-class	Agaricomycetes-class	0	0	0	0	0	0	0	0	0	0	0	0	0	4058	0	0	0	0	0	0	0	0	0	0	0	0	0	0	193	0	2	0	0	0	0	0	0	0	0	0	0	0	0	0
Eukaryota	Basidiomycota	Agaricomycetes	Auriculariales	Auriculariaceae	Auricularia	0	0	0	0	0	0	0	0	0	0	213	0	0	0	0	0	0	0	0	0	0	0	0	0	0	0	0	0	0	0	0	0	0	0	0	0	0	0	0	0	0	0	0	0
Eukaryota	Basidiomycota	Agaricomycetes	Cantharellales	Ceratobasidiaceae	Thanatephorus	0	0	0	0	0	0	0	0	0	0	0	0	0	0	0	0	0	0	0	0	0	0	0	0	0	0	0	0	0	0	0	0	0	0	0	0	0	0	0	0	0	0	0	0
Eukaryota	Basidiomycota	Agaricomycetes	Corticiales	Corticiaceae	Cinereomyces	0	0	0	0	0	0	0	0	0	0	0	0	0	0	0	0	0	0	0	0	0	0	0	0	0	0	0	0	0	0	0	0	0	0	0	0	0	0	0	0	0	0	0	0
Eukaryota	Basidiomycota	Agaricomycetes	Corticiales	Corticiaceae	Phlebia	0	0	0	0	0	0	0	0	0	0	0	0	0	0	0	0	0	0	0	0	0	0	0	0	72	0	262	0	0	0	0	0	0	0	0	0	0	0	0	0	0	0	0	0
Eukaryota	Basidiomycota	Agaricomycetes	Hymenochaetales	Hymenochaetaceae	Hymenochaete	0	0	0	0	0	0	0	0	0	0	0	0	0	0	0	0	0	0	0	0	0	0	0	0	0	0	0	0	0	0	0	0	0	0	0	0	0	0	0	0	0	0	0	0
Eukaryota	Basidiomycota	Agaricomycetes	Polyporales	Coriolaceae	Ceriporia	0	0	0	0	0	0	0	0	0	0	0	0	0	0	0	0	0	0	0	0	0	0	0	0	0	0	0	0	0	0	0	0	0	0	0	0	0	0	0	0	0	0	0	0
Eukaryota	Basidiomycota	Agaricomycetes	Polyporales	Coriolaceae	Piptoporus	0	0	0	0	0	0	0	0	0	0	0	0	0	0	0	0	0	0	0	0	0	0	0	0	0	0	0	0	0	0	0	0	0	0	0	0	0	0	0	0	0	0	0	0
Eukaryota	Basidiomycota	Agaricomycetes	Polyporales	Coriolaceae	Tyromyces	0	0	0	0	0	0	0	0	0	0	0	0	0	0	0	0	0	0	0	1	0	0	0	0	0	0	0	0	0	0	0	0	0	0	0	0	0	0	0	0	0	0	0	0
Eukaryota	Basidiomycota	Agaricomycetes	Polyporales	Lentinaceae	Lentinus	0	0	0	0	0	0	0	0	0	0	0	0	0	0	0	0	0	0	0	0	0	0	0	0	0	0	0	0	0	0	0	0	0	0	0	0	0	0	0	0	0	0	0	0
Eukaryota	Basidiomycota	Agaricomycetes	Polyporales	Polyporaceae	Perenniporia	0	0	0	0	0	0	0	0	0	0	0	0	0	0	0	0	0	0	0	0	0	0	0	0	0	0	0	0	0	0	0	0	0	180	0	0	0	0	0	0	0	0	0	0
Eukaryota	Basidiomycota	Agaricomycetes	Polyporales	Polyporaceae	Skeletocutis	0	0	0	0	0	0	0	0	0	0	0	0	0	0	0	0	0	0	0	0	0	0	0	0	0	219	0	0	0	0	0	0	0	0	0	0	0	0	0	0	0	0	0	0
Eukaryota	Basidiomycota	Agaricomycetes	Polyporales	Polyporaceae	Trichaptum	0	0	0	0	0	0	0	0	0	0	0	0	0	0	0	0	0	0	0	0	0	0	0	0	294	0	0	0	0	0	0	0	0	0	0	0	0	0	0	0	0	0	0	0
Eukaryota	Basidiomycota	Basidiomycota-phylum	Basidiomycota-phylum	Basidiomycota-phylum	Basidiomycota-phylum	0	0	0	0	0	0	0	0	0	1046	830	0	0	373	0	710	0	0	0	0	808	0	0	0	0	0	0	0	0	0	0	1	0	0	0	0	0	0	0	0	0	0	0	1
Eukaryota	Basidiomycota	Exobasidiomycetes	Exobasidiomycetes-class	Exobasidiomycetes-class	Exobasidiomycetes-class	0	0	0	0	0	0	0	57	0	46	0	0	0	0	0	2	0	0	0	0	0	0	0	0	0	0	0	0	0	0	0	0	0	0	0	0	0	0	0	0	0	0	0	0
Eukaryota	Basidiomycota	Microbotryomycetes	Microbotryomycetes-class	Microbotryomycetes-class	Microbotryomycetes-class	0	0	0	0	0	0	0	291	0	0	0	0	0	0	0	0	0	0	0	0	0	0	0	0	0	0	0	0	0	0	1	0	0	0	485	0	0	0	0	0	0	0	0	0
Eukaryota	Basidiomycota	Microbotryomycetes	Sporidiobolales	Sporidiobolales-insertaSedis	Rhodotorula	0	0	0	0	55	0	0	0	0	0	360	0	0	0	0	2	1	0	0	0	0	0	0	0	0	2	0	0	0	0	0	0	0	0	0	0	5057	0	0	468	0	0	0	2
Eukaryota	Basidiomycota	Tremellomycetes	Cystofilobasidiales	Cystofilobasidiaceae	Cystofilobasidium	0	0	0	0	0	2	0	0	0	1810	0	0	479	1339	0	361	0	0	0	0	596	0	0	0	0	0	199	1	0	0	2	0	0	969	1103	1	171	0	0	0	79	1	0	0
Eukaryota	Basidiomycota	Tremellomycetes	Filobasidiales	Filobasidiaceae	Filobasidium	0	0	0	0	0	0	0	0	394	6327	0	0	0	0	0	372	0	0	0	0	2	0	0	0	0	1	0	0	1	0	0	0	0	0	0	0	0	0	0	0	0	0	0	0
Eukaryota	Basidiomycota	Tremellomycetes	Tremellales	Tremellaceae	Cryptococcus	0	0	0	0	0	0	0	0	0	0	564	0	0	0	0	702	0	0	0	0	0	0	0	149	0	0	86	0	0	0	0	0	0	156	0	0	0	0	0	0	0	291	0	0
Eukaryota	Basidiomycota	Tremellomycetes	Tremellomycetes-class	Tremellomycetes-class	Tremellomycetes-class	0	0	0	0	0	0	0	0	0	0	0	0	0	0	0	0	0	194	0	0	0	0	0	0	0	0	0	61	0	160	411	0	0	0	285	193	0	59	0	0	9	0	0	0
Eukaryota	Basidiomycota	Ustilaginomycetes	Ustilaginomycetes-class	Ustilaginomycetes-class	Ustilaginomycetes-class	0	0	0	0	0	0	0	0	0	0	0	0	0	0	0	0	0	0	0	0	0	0	0	0	0	0	0	0	0	0	0	0	0	0	0	0	0	0	0	0	0	0	0	0
Eukaryota	Basidiomycota	Wallemiomycetes	Wallemiales	Wallemiales-insertaSedis	Wallemia	0	0	0	0	0	0	0	0	0	108	0	0	0	0	0	0	0	0	1	0	0	0	0	0	0	0	0	219	0	0	856	0	0	0	0	0	0	0	0	0	0	0	0	0
Eukaryota	Zygomycota	Zygomycota-InsertaSedis	Mucorales	Mucoraceae	Mucor	0	0	0	0	66	0	0	0	0	0	0	0	0	0	0	0	0	0	0	0	0	0	0	0	0	0	0	0	0	0	0	0	0	0	0	0	0	0	0	0	0	0	0	0
Eukaryota	unknownFungi	unknownFungi	unknownFungi	unknownFungi	unknownFungi	0	0	225	330	0	649	80	0	102	143	0	561	29	0	340	20	0	105	0	395	478	87	8247	209	0	567	0	3	173	259	0	0	61	520	83	0	0	0	0	1	19	13	0	183
Archaea	Euryarchaeota	Methanobacteria	Methanobacteriales	Methanobacteriaceae	Methanobrevibacter	0	4187	3713	4457	1	4056	0	3490	3816	0	0	0	0	0	0	0	0	1	0	4574	0	0	0	0	2023	0	0	0	0	0	3574	1774	3588	0	0	3728	0	3387	3475	0	0	2977	0	0
Archaea	Euryarchaeota	Methanobacteria	Methanobacteriales	Methanobacteriaceae	Methanosphaera	0	57	0	0	0	0	0	0	0	0	0	0	0	0	0	0	0	0	0	0	0	0	0	1	0	0	0	0	0	0	0	236	0	0	0	0	0	0	0	0	0	0	0	0
Archaea	Euryarchaeota	Thermoplasmata	Thermoplasmatales	Thermoplasmataceae	Thermoplasma	0	0	0	0	0	0	0	0	0	0	0	0	0	0	0	0	0	0	0	0	0	0	0	0	0	0	0	0	0	3949	0	0	0	0	0	0	0	0	0	0	0	0	0	0
Archaea	Euryarchaeota	Thermoplasmata	Thermoplasmatales	Thermoplasmatales_incertaeSedis	Thermogymnomonas	0	0	0	0	0	0	0	0	0	0	0	0	0	0	0	0	0	0	0	0	0	0	0	0	0	0	0	0	0	0	0	0	0	0	0	0	0	0	0	0	0	95	0	0
Archaea	Thaumarchaeota	Thaumarchaeota_insertaSedis	Nitrososphaerales	Nitrososphaeraceae	Nitrososphaera	0	0	0	1	3	0	2	0	0	1	1	0	1	5	0	0	0	0	9	2	0	0	0	0	0	0	0	0	0	0	0	0	0	0	0	0	0	0	0	0	0	0	0	0
Bacteria	Actinobacteria	Actinobacteria	Actinobacteria-unkCla	Actinobacteria-unkCla	Actinobacteria-unkCla	0	0	0	0	0	0	0	0	0	0	0	0	0	0	0	0	0	0	0	0	0	0	2	0	0	0	0	0	2	50	1	0	0	0	0	0	0	0	0	0	0	0	0	0
Bacteria	Actinobacteria	Actinobacteria	Actinomycetales	Actinomycetaceae	Actinomyces	0	0	0	0	2	0	0	0	1	3	0	0	0	7	1	0	0	0	0	0	0	1	0	0	0	0	1	0	0	7	9	1	2	1	0	0	0	3	0	2	0	1	0	0
Bacteria	Actinobacteria	Actinobacteria	Actinomycetales	Actinomycetaceae	Actinomycetaceae-unkGen	0	0	0	0	0	0	0	0	0	0	0	0	0	0	0	0	0	0	0	0	0	0	0	0	0	0	0	0	0	1	0	0	0	0	0	0	0	0	0	0	0	0	0	0
Bacteria	Actinobacteria	Actinobacteria	Actinomycetales	Actinomycetaceae	Mobiluncus	0	0	0	0	0	0	0	0	0	0	0	0	0	0	0	0	0	0	0	0	0	0	0	0	0	0	0	0	0	0	0	0	0	0	0	0	0	0	0	0	0	1	0	0
Bacteria	Actinobacteria	Actinobacteria	Actinomycetales	Corynebacteriaceae	Corynebacterium	0	0	0	0	0	0	0	0	0	0	0	0	0	0	0	0	0	0	0	0	0	0	0	0	0	0	0	0	0	0	0	0	1	0	0	0	0	0	0	0	0	0	0	0
Bacteria	Actinobacteria	Actinobacteria	Actinomycetales	Micrococcaceae	Rothia	0	0	0	0	0	0	0	0	0	0	0	0	0	0	0	0	0	0	0	0	0	0	0	0	0	0	0	0	0	0	0	0	0	0	0	0	0	0	0	0	0	0	0	0
Bacteria	Actinobacteria	Actinobacteria	Coriobacteriales	Coriobacteriaceae	Atopobium	0	0	0	0	0	0	0	0	0	2	0	0	0	0	0	0	0	0	0	0	0	0	0	0	0	0	0	0	0	0	0	0	0	0	0	0	0	0	0	0	0	0	0	0
Bacteria	Actinobacteria	Actinobacteria	Coriobacteriales	Coriobacteriaceae	Collinsella	0	0	0	0	0	0	0	0	0	0	0	0	0	0	0	0	1	0	0	2	0	0	0	0	0	0	0	0	0	4	0	0	0	0	0	0	0	0	3	0	0	0	0	0
Bacteria	Actinobacteria	Actinobacteria	Coriobacteriales	Coriobacteriaceae	Coriobacteriaceae-unkGen	1	0	0	8	0	1	0	4	0	0	0	0	1	0	2	0	0	1	1	0	0	0	0	0	0	0	10	1	0	2	8	0	0	0	0	3	0	0	4	0	0	3	2	0
Bacteria	Actinobacteria	Actinobacteria	Coriobacteriales	Coriobacteriaceae	Eggerthella	0	0	0	0	2	0	0	0	0	1	0	0	0	0	0	8	0	0	0	0	0	0	0	0	0	0	0	0	0	0	0	0	0	0	0	0	0	0	0	1	0	0	0	0
Bacteria	Actinobacteria	Actinobacteria	Coriobacteriales	Coriobacteriaceae	Olsenella	0	0	0	0	0	0	0	0	0	0	0	0	0	0	0	0	0	0	0	0	0	0	0	0	0	0	0	0	0	0	0	0	0	0	0	0	0	0	0	0	0	0	0	0
Bacteria	Actinobacteria	Actinobacteria	Coriobacteriales	Coriobacteriaceae	Slackia	0	0	0	0	0	0	0	0	0	0	0	0	0	0	0	0	0	0	0	0	0	0	0	0	0	0	0	0	0	0	0	0	0	0	0	0	0	0	0	0	0	0	0	0
Bacteria	Bacteroidetes	Bacteroidetes	Bacteroidales	Bacteroidaceae	Bacteroidaceae-unkGen	0	0	1	0	0	0	0	0	1	0	0	0	0	0	1	0	2	1	0	0	1	0	0	0	0	0	0	0	1	0	0	0	0	0	0	0	0	0	0	1	0	0	0	0
Bacteria	Bacteroidetes	Bacteroidetes	Bacteroidales	Bacteroidaceae	Bacteroides	2777	548	3338	2123	4296	944	1886	2840	1845	1049	3689	2277	1072	368	3208	1874	4224	4880	1597	436	4453	488	5708	2588	833	4449	1719	5154	7061	2160	2661	281	5886	8284	3214	5269	3478	3676	3959	3296	1508	3551	6438	1549
Bacteria	Bacteroidetes	Bacteroidetes	Bacteroidales	Bacteroidaceae	Megamonas	0	0	0	0	0	0	0	54	40	0	0	0	0	0	0	0	0	0	0	20	0	0	0	0	0	0	6	0	0	0	0	0	0	0	0	0	0	0	0	0	21	0	0	0
Bacteria	Bacteroidetes	Bacteroidetes	Bacteroidales	Bacteroidales-unkOrd	Bacteroidales-unkOrd	90	251	181	108	21	289	245	301	678	79	107	11	38	9	1201	17	72	202	90	217	221	6	371	423	437	513	857	315	595	399	354	705	24	29	252	80	5	1266	81	25	169	341	250	80
Bacteria	Bacteroidetes	Bacteroidetes	Bacteroidales	Porphyromonadaceae	Parabacteroides	316	289	157	142	0	205	463	263	427	76	90	209	78	17	259	252	345	258	269	301	87	13	435	434	118	293	243	130	1088	1288	375	144	0	2166	68	150	226	531	365	889	46	405	566	129
Bacteria	Bacteroidetes	Bacteroidetes	Bacteroidales	Porphyromonadaceae	Porphyromonadaceae-unkGen	0	0	0	0	0	2	0	3	0	0	11	0	0	0	0	0	0	0	1	2	0	0	0	0	0	0	0	0	1	0	0	0	0	0	0	0	0	0	1	0	0	0	0	0
Bacteria	Bacteroidetes	Bacteroidetes	Bacteroidales	Porphyromonadaceae	Porphyromonas	0	0	0	0	0	0	0	0	0	0	0	0	0	0	0	2	0	0	0	0	0	0	0	0	0	0	0	0	0	0	0	0	0	0	0	0	0	0	0	0	0	0	0	0
Bacteria	Bacteroidetes	Bacteroidetes	Bacteroidales	Prevotellaceae	Hallella	0	0	0	0	0	0	0	0	0	0	0	0	0	0	0	0	0	0	0	0	0	0	0	0	0	0	0	0	0	0	0	0	0	0	0	0	0	0	0	0	0	0	0	0
Bacteria	Bacteroidetes	Bacteroidetes	Bacteroidales	Prevotellaceae	Prevotella	738	3112	0	0	0	0	0	0	296	37	0	0	3425	0	0	0	2	1	0	1575	0	2345	0	0	0	0	248	0	0	0	301	5566	84	0	3825	0	0	1097	0	0	0	0	0	8990
Bacteria	Bacteroidetes	Bacteroidetes	Bacteroidales	Prevotellaceae	Prevotellaceae-unkGen	64	192	0	0	0	0	0	0	43	1	0	1	304	0	9	0	0	0	0	127	0	85	0	0	1	0	10	0	0	0	20	154	5	0	134	0	11	73	0	0	0	0	0	321
Bacteria	Bacteroidetes	Bacteroidetes	Bacteroidales	Prevotellaceae	Xylanibacter	0	3	0	0	0	0	0	0	0	0	0	0	0	0	0	0	0	0	1	3	0	2	0	0	0	0	0	0	0	0	0	6	0	0	0	0	0	1	0	0	0	0	0	0
Bacteria	Bacteroidetes	Bacteroidetes	Bacteroidales	Rikenellaceae	Alistipes	786	39	472	390	1125	279	180	288	1335	248	146	501	323	0	839	99	112	62	282	95	245	145	106	482	218	268	1363	1121	663	3368	458	209	1388	0	233	661	91	1313	1175	497	16	836	487	31
Bacteria	Bacteroidetes	Bacteroidetes	Bacteroidales	Rikenellaceae	Rikenellaceae-unkGen	0	0	0	0	0	0	0	0	0	0	0	0	0	0	0	0	0	0	0	0	0	0	0	0	0	0	0	0	0	0	2	0	0	0	0	0	0	0	0	0	0	0	12	0
Bacteria	Bacteroidetes	Bacteroidetes-unkPhy	Bacteroidetes-unkPhy	Bacteroidetes-unkPhy	Bacteroidetes-unkPhy	32	227	8	23	3	46	4	33	92	10	28	12	21	1	46	8	5	4	148	6	6	4	9	579	37	6	15	6	18	85	41	197	6	4	7	8	2	115	15	2	8	18	15	19
Bacteria	Bacteroidetes	Flavobacteria	Flavobacteriales	Flavobacteriaceae	Capnocytophaga	0	0	0	0	0	0	0	0	0	0	0	0	0	0	0	0	0	0	0	0	0	0	0	0	0	0	0	0	0	0	0	0	0	0	0	0	0	0	0	0	0	0	0	0
Bacteria	Bacteroidetes	Flavobacteria	Flavobacteriales	Flavobacteriaceae	Flavobacteriaceae-unkGen	0	0	0	0	0	0	0	0	0	0	0	0	0	0	0	1	0	0	0	0	0	0	0	0	0	0	0	0	0	0	0	0	0	0	0	0	0	0	0	0	0	0	0	0
Bacteria	Cyanobacteria	Cyanobacteria	Chloroplast	Streptophyta	Streptophyta-unkGen	0	0	0	0	0	0	0	0	0	0	0	0	0	0	0	0	0	0	1	0	0	0	0	0	0	0	0	0	0	0	0	0	0	0	1	0	0	0	0	1	0	0	0	0
Bacteria	Deferribacteres	Deferribacteres	Deferribacterales	Incertaesedis3	Synergistes	0	0	0	0	0	0	0	0	0	0	0	0	0	0	0	0	0	0	0	0	0	0	0	0	0	0	0	0	0	0	0	0	0	0	0	0	0	0	0	0	0	0	0	0
Bacteria	Firmicutes	Bacilli	Bacillales	Bacillaceae	Bacillaceae-unkGen	0	0	0	0	0	0	0	0	0	0	0	0	0	0	0	0	0	0	0	0	0	0	0	0	0	0	0	0	0	0	0	0	0	0	0	0	0	0	0	0	0	0	0	0
Bacteria	Firmicutes	Bacilli	Bacillales	Bacillales-unkOrd	Bacillales-unkOrd	0	0	0	0	0	0	0	0	0	0	0	0	0	0	0	0	0	0	0	0	0	0	0	0	0	0	0	0	0	0	0	0	10	0	0	0	0	0	0	2	0	0	0	0
Bacteria	Firmicutes	Bacilli	Bacillales	IncertaeSedisXI	Gemella	0	0	0	0	0	0	0	0	1	1	0	0	0	1	0	0	0	0	0	0	0	0	0	0	0	0	1	0	0	0	0	0	0	0	0	0	0	0	0	0	0	0	0	1
Bacteria	Firmicutes	Bacilli	Bacilli-unkCla	Bacilli-unkCla	Bacilli-unkCla	0	0	1	0	0	0	0	0	0	1	0	0	0	0	0	0	0	0	0	0	0	0	0	0	0	0	0	3	0	0	0	0	0	0	0	0	0	0	0	0	0	0	0	0
Bacteria	Firmicutes	Bacilli	Lactobacillales	Aerococcaceae	Abiotrophia	0	0	0	0	0	0	0	0	0	0	0	0	0	0	0	0	0	0	0	0	1	0	0	0	0	0	0	0	0	0	0	0	0	0	0	0	0	0	0	0	0	0	0	0
Bacteria	Firmicutes	Bacilli	Lactobacillales	Carnobacteriaceae	Granulicatella	1	0	0	0	0	0	0	0	0	2	0	1	0	0	0	1	0	0	0	0	0	0	0	0	0	0	1	2	1	0	0	0	0	1	0	0	0	0	0	1	0	0	0	0
Bacteria	Firmicutes	Bacilli	Lactobacillales	Enterococcaceae	Enterococcus	0	0	0	0	0	0	0	0	0	0	0	0	0	0	0	0	0	0	0	0	0	0	1	0	0	2	0	0	0	0	0	0	0	0	0	1	0	0	0	0	0	0	0	0
Bacteria	Firmicutes	Bacilli	Lactobacillales	Lactobacillaceae	Lactobacillaceae-unkGen	0	0	0	0	0	0	0	0	0	5	0	0	0	0	0	0	0	0	0	0	0	0	0	0	0	0	0	0	0	0	0	2	0	0	0	0	0	0	0	0	0	0	0	0
Bacteria	Firmicutes	Bacilli	Lactobacillales	Lactobacillaceae	Lactobacillus	0	0	12	0	0	0	0	0	0	75	0	1	0	0	0	1	0	0	0	0	0	0	0	0	0	0	0	0	0	0	0	81	0	0	0	0	0	1	0	0	0	1	0	0
Bacteria	Firmicutes	Bacilli	Lactobacillales	Lactobacillales-unkOrd	Lactobacillales-unkOrd	0	0	2	0	0	0	0	0	0	2	0	0	0	1	0	0	0	0	0	0	0	0	0	0	0	0	0	0	0	0	0	3	0	0	0	0	0	0	0	0	0	0	0	0
Bacteria	Firmicutes	Bacilli	Lactobacillales	Leuconostocaceae	Weissella	0	0	0	0	0	0	0	0	0	0	0	0	0	0	0	0	0	0	0	0	0	0	0	0	0	0	0	0	0	0	0	0	0	0	0	0	0	0	0	0	0	0	0	0
Bacteria	Firmicutes	Bacilli	Lactobacillales	Streptococcaceae	Lactococcus	0	0	0	2	0	0	0	0	0	0	0	0	0	0	0	0	0	0	0	0	0	0	0	0	0	0	0	0	0	0	0	0	0	0	0	0	0	0	0	0	0	0	0	0
Bacteria	Firmicutes	Bacilli	Lactobacillales	Streptococcaceae	Streptococcus	2	2	26	1	2	0	3	0	2	6	0	0	0	4	2	7	1	1	0	0	0	0	0	1	0	0	4	17	0	5	5	7	4	1	4	1	0	1	11	5	0	7	0	1
Bacteria	Firmicutes	Clostridia	Clostridia-unkCla	Clostridia-unkCla	Clostridia-unkCla	71	138	17	36	7	86	30	11	181	34	17	32	13	0	73	1	0	3	12	4	0	9	1	18	16	0	64	69	13	168	47	19	17	19	8	79	14	33	16	30	2	129	1	15
Bacteria	Firmicutes	Clostridia	Clostridiales	Clostridiaceae	Clostridiaceae-unkGen	0	0	0	0	0	0	0	0	0	0	0	0	0	0	0	0	0	0	0	0	0	0	0	1	1	0	1	0	0	0	0	0	0	0	0	0	0	0	0	0	0	1	0	0
Bacteria	Firmicutes	Clostridia	Clostridiales	Clostridiaceae	Clostridium	6	0	1	0	0	0	0	0	0	0	0	3	3	0	1	0	0	0	0	0	0	12	0	4	0	0	1	1	0	0	0	13	1	0	0	0	0	1	1	0	1	2	0	3
Bacteria	Firmicutes	Clostridia	Clostridiales	Clostridiales-unkOrd	Clostridiales-unkOrd	185	125	273	257	129	299	123	65	339	273	65	109	53	11	369	27	294	53	39	28	16	91	12	76	389	61	141	789	82	623	209	453	183	153	121	475	231	209	412	135	108	539	99	22
Bacteria	Firmicutes	Clostridia	Clostridiales	Eubacteriaceae	Anaerofustis	0	0	0	0	0	0	0	0	1	0	0	0	0	0	0	0	0	0	0	0	0	0	0	0	0	0	0	0	0	0	1	0	0	0	0	0	0	0	0	1	0	0	0	0
Bacteria	Firmicutes	Clostridia	Clostridiales	Eubacteriaceae	Eubacterium	0	0	0	0	0	0	0	0	0	1	0	0	0	1	0	0	0	0	0	0	0	0	0	0	0	0	0	0	0	0	0	0	1	0	0	0	0	0	0	0	0	0	0	0
Bacteria	Firmicutes	Clostridia	Clostridiales	IncertaeSedisXI	Anaerococcus	0	0	0	0	0	0	0	0	0	0	0	0	0	0	0	2	0	0	0	0	0	0	0	0	0	0	0	0	0	0	1	0	0	0	0	0	0	0	0	0	0	0	0	0
Bacteria	Firmicutes	Clostridia	Clostridiales	IncertaeSedisXI	Finegoldia	0	0	0	0	0	0	0	0	0	0	0	0	0	0	0	0	0	0	0	0	0	0	0	0	0	0	0	0	0	0	0	0	0	0	0	0	0	0	0	0	0	1	0	0
Bacteria	Firmicutes	Clostridia	Clostridiales	IncertaeSedisXI	Parvimonas	0	0	0	0	0	1	0	0	0	0	0	0	0	0	0	0	0	0	0	0	0	0	0	0	0	0	0	0	0	0	19	0	0	0	0	0	0	0	0	0	0	0	0	0
Bacteria	Firmicutes	Clostridia	Clostridiales	IncertaeSedisXI	Peptoniphilus	0	0	0	0	0	0	0	0	0	0	0	0	0	0	0	1	0	0	0	0	0	0	0	0	0	0	0	0	0	0	3	0	0	0	0	0	0	0	0	0	0	1	0	0
Bacteria	Firmicutes	Clostridia	Clostridiales	IncertaeSedisXII	Fusibacter	0	0	0	0	0	0	0	0	0	0	0	0	0	0	0	0	0	0	0	0	0	0	0	0	0	0	0	0	0	0	0	0	0	0	0	0	0	0	0	0	0	0	0	0
Bacteria	Firmicutes	Clostridia	Clostridiales	IncertaeSedisXII	IncertaeSedisXII-unkGen	2	0	0	0	0	0	0	0	1	0	0	0	0	0	2	0	0	3	0	0	0	0	1	1	0	0	4	0	0	0	0	0	0	0	4	0	0	0	1	0	0	0	1	0
Bacteria	Firmicutes	Clostridia	Clostridiales	IncertaeSedisXIII	Anaerovorax	3	4	1	3	7	2	1	2	20	23	3	0	3	0	7	3	0	0	1	0	1	1	0	1	6	0	11	2	2	8	7	19	7	0	0	11	9	4	10	6	1	5	2	0
Bacteria	Firmicutes	Clostridia	Clostridiales	IncertaeSedisXIII	IncertaeSedisXIII-unkGen	4	4	0	0	2	1	2	0	2	1	0	0	5	0	11	3	0	0	0	1	0	0	0	0	1	2	14	0	0	32	3	10	4	2	1	0	0	84	8	69	1	1	7	0
Bacteria	Firmicutes	Clostridia	Clostridiales	IncertaeSedisXIII	Mogibacterium	0	0	0	0	0	0	0	0	2	4	0	1	1	0	2	0	0	0	0	0	0	0	0	0	0	0	0	0	0	4	2	2	0	0	0	0	0	3	0	0	0	3	0	0
Bacteria	Firmicutes	Clostridia	Clostridiales	Lachnospiraceae	Anaerostipes	0	0	0	0	1	0	0	0	0	0	0	0	0	0	0	0	0	0	0	0	0	0	0	0	0	0	0	0	0	0	0	0	0	0	0	0	0	0	0	0	0	0	0	0
Bacteria	Firmicutes	Clostridia	Clostridiales	Lachnospiraceae	Bryantella	3	1	0	0	1	1	1	0	0	14	1	2	0	6	0	1	1	1	1	1	0	1	0	2	1	0	1	0	1	0	0	0	0	1	2	0	3	2	0	1	0	1	1	1
Bacteria	Firmicutes	Clostridia	Clostridiales	Lachnospiraceae	Butyrivibrio	0	0	0	0	0	0	0	0	1	0	0	0	0	0	0	0	0	0	0	0	0	0	0	0	0	0	0	0	0	0	0	0	0	0	0	0	0	0	0	0	0	0	0	0
Bacteria	Firmicutes	Clostridia	Clostridiales	Lachnospiraceae	Coprococcus	15	0	6	24	233	25	119	2	123	1	4	19	0	0	5	4	5	0	0	1	0	91	0	8	30	0	0	160	10	9	27	69	2	0	12	38	119	13	11	0	2	17	0	1
Bacteria	Firmicutes	Clostridia	Clostridiales	Lachnospiraceae	Dorea	14	97	13	33	15	10	7	12	16	221	28	18	11	45	17	31	62	50	1	6	29	21	14	25	6	6	31	29	24	24	22	74	10	19	16	2	75	46	7	25	7	13	65	27
Bacteria	Firmicutes	Clostridia	Clostridiales	Lachnospiraceae	Hespellia	0	0	0	0	0	0	0	0	0	0	0	0	0	0	0	1	1	0	0	0	0	0	0	0	0	0	0	0	0	0	0	0	0	0	0	0	0	0	0	1	0	0	0	0
Bacteria	Firmicutes	Clostridia	Clostridiales	Lachnospiraceae	Lachnobacterium	0	0	0	1	0	0	2	0	0	0	0	0	1	0	0	0	1	0	0	0	0	0	0	0	0	0	0	0	0	0	0	0	0	0	3	0	0	0	0	0	0	0	0	0
Bacteria	Firmicutes	Clostridia	Clostridiales	Lachnospiraceae	Lachnospira	1	0	8	8	24	0	0	6	8	3	4	33	0	0	0	0	0	15	8	0	1	6	0	0	0	1	2	5	0	1	0	2	0	144	2	13	0	0	7	0	8	0	0	0
Bacteria	Firmicutes	Clostridia	Clostridiales	Lachnospiraceae	Lachnospiraceae-unkGen	2301	481	1432	1557	2245	235	956	602	1617	1637	1191	1259	490	783	1297	614	691	1306	273	104	395	766	207	1178	565	245	1238	1671	1080	781	785	1253	690	1106	3378	1035	3224	1238	762	835	531	965	1274	1011
Bacteria	Firmicutes	Clostridia	Clostridiales	Lachnospiraceae	Oribacterium	0	0	0	0	0	0	0	0	0	0	0	0	0	0	0	0	0	0	0	0	0	0	0	0	0	0	0	0	0	0	0	0	0	0	1	0	0	0	0	0	0	0	0	0
Bacteria	Firmicutes	Clostridia	Clostridiales	Lachnospiraceae	Pseudobutyrivibrio	0	0	0	0	0	0	0	0	0	0	0	0	0	0	0	0	0	0	0	0	0	0	0	0	0	0	0	0	0	0	0	0	0	1	0	0	0	0	0	0	0	0	0	0
Bacteria	Firmicutes	Clostridia	Clostridiales	Lachnospiraceae	Roseburia	169	12	124	192	286	18	105	14	893	360	57	238	97	11	18	45	250	50	41	4	2	87	9	501	115	211	138	532	102	2	10	345	37	914	143	83	163	52	53	57	101	411	120	4
Bacteria	Firmicutes	Clostridia	Clostridiales	Lachnospiraceae	Syntrophococcus	1	0	0	1	0	0	0	0	0	3	0	0	0	0	0	0	0	0	0	0	0	0	0	1	0	0	0	0	0	0	0	0	0	1	0	0	0	0	0	1	0	0	0	0
Bacteria	Firmicutes	Clostridia	Clostridiales	Peptostreptococcaceae	Peptostreptococcaceae-unkGen	3	1	0	0	0	0	11	0	5	38	12	18	3	410	2	2	0	0	0	1	2	3	2	2	2	0	5	58	1	19	1	23	0	2	0	0	0	21	7	1	1	7	31	0
Bacteria	Firmicutes	Clostridia	Clostridiales	Peptostreptococcaceae	Peptostreptococcus	0	0	0	0	0	0	0	0	0	1	0	0	0	0	0	0	0	0	0	0	0	0	0	0	0	0	0	0	0	1	0	0	0	0	0	0	0	0	0	0	0	0	0	0
Bacteria	Firmicutes	Clostridia	Clostridiales	Ruminococcaceae	Anaerofilum	1	0	0	0	0	0	0	2	1	0	0	0	0	0	2	0	0	0	0	0	0	0	0	0	0	0	0	1	0	0	0	0	0	0	0	0	0	0	0	0	0	0	1	0
Bacteria	Firmicutes	Clostridia	Clostridiales	Ruminococcaceae	Anaerotruncus	4	10	1	3	0	2	1	1	4	1	0	0	7	0	9	1	1	3	1	0	0	0	0	0	1	1	1	0	2	8	9	3	6	6	2	0	0	16	18	8	1	3	2	0
Bacteria	Firmicutes	Clostridia	Clostridiales	Ruminococcaceae	Ethanoligenens	0	0	3	0	1	0	0	0	0	0	0	0	0	0	1	0	0	0	0	0	0	0	0	0	0	0	2	0	0	0	0	0	2	0	0	0	0	0	0	0	0	0	1	0
Bacteria	Firmicutes	Clostridia	Clostridiales	Ruminococcaceae	Faecalibacterium	272	90	140	601	318	27	159	119	614	254	375	193	135	50	206	37	63	164	64	54	0	105	56	293	94	7	257	532	347	33	56	393	259	853	901	182	2136	487	267	203	48	834	1158	312
Bacteria	Firmicutes	Clostridia	Clostridiales	Ruminococcaceae	Papillibacter	0	0	0	0	0	0	0	0	3	0	0	0	0	0	3	0	0	0	0	0	0	0	0	1	0	0	0	0	0	5	0	0	0	0	0	0	0	0	0	0	0	0	0	0
Bacteria	Firmicutes	Clostridia	Clostridiales	Ruminococcaceae	Ruminococcaceae-unkGen	300	690	255	676	484	395	75	140	1445	142	257	278	89	5	555	61	18	93	93	162	3	59	18	199	427	107	436	589	106	2033	829	1117	969	435	199	1104	388	1092	1476	392	98	874	306	29
Bacteria	Firmicutes	Clostridia	Clostridiales	Ruminococcaceae	Ruminococcus	23	13	38	20	67	6	59	30	131	408	0	39	46	0	176	0	71	73	0	5	0	61	9	0	0	0	17	66	0	353	102	380	25	197	0	270	0	21	167	0	13	23	17	0
Bacteria	Firmicutes	Clostridia	Clostridiales	Ruminococcaceae	Sporobacter	0	0	0	0	0	0	0	0	2	0	1	0	0	0	0	0	0	0	0	0	0	0	0	0	0	0	0	0	0	1	0	0	0	0	0	0	0	0	0	0	0	0	0	0
Bacteria	Firmicutes	Clostridia	Clostridiales	Ruminococcaceae	Subdoligranulum	62	40	137	128	220	44	108	153	201	2337	88	58	179	0	194	33	9	0	0	199	1	43	21	49	16	0	274	120	300	28	16	52	258	275	24	429	158	99	218	58	77	411	26	101
Bacteria	Firmicutes	Clostridia	Clostridiales	Veillonellaceae	Acidaminococcus	0	0	0	0	0	0	0	0	0	0	0	0	0	0	0	0	2	0	0	0	0	0	0	0	0	0	0	0	0	2	0	22	0	0	0	0	0	4	0	0	0	0	0	0
Bacteria	Firmicutes	Clostridia	Clostridiales	Veillonellaceae	Anaeroglobus	0	0	0	0	0	0	0	0	0	0	0	0	0	1	0	0	0	0	0	0	0	0	0	0	0	0	0	0	0	0	0	0	0	0	0	0	0	0	0	0	0	0	0	0
Bacteria	Firmicutes	Clostridia	Clostridiales	Veillonellaceae	Dialister	225	14	55	0	69	3	0	0	0	4	0	0	94	56	0	1	0	0	0	16	1	40	47	0	0	3	180	1	58	1	14	294	0	49	0	4	0	4	0	43	15	103	441	2
Bacteria	Firmicutes	Clostridia	Clostridiales	Veillonellaceae	Megasphaera	0	0	0	0	0	0	0	0	0	439	0	0	1	297	12	0	0	0	0	0	25	2	0	0	0	0	31	2	0	0	19	17	0	0	0	0	0	33	0	0	0	0	0	0
Bacteria	Firmicutes	Clostridia	Clostridiales	Veillonellaceae	Mitsuokella	0	0	0	0	0	0	0	0	0	0	0	0	0	0	0	0	0	0	0	0	0	0	0	0	0	0	0	0	0	0	0	22	0	0	0	0	0	17	0	0	0	0	0	0
Bacteria	Firmicutes	Clostridia	Clostridiales	Veillonellaceae	Succiniclasticum	0	0	0	0	0	0	0	0	0	0	0	0	0	0	0	0	0	0	0	0	0	0	0	0	0	0	0	0	0	26	12	0	0	0	0	0	0	0	0	0	0	0	0	0
Bacteria	Firmicutes	Clostridia	Clostridiales	Veillonellaceae	Succinispira	0	2	0	0	0	0	0	0	20	0	0	0	0	0	0	0	0	0	0	0	0	0	0	2	0	0	0	0	0	0	0	0	0	0	0	0	0	1	0	0	0	0	0	8
Bacteria	Firmicutes	Clostridia	Clostridiales	Veillonellaceae	Veillonella	1	0	4	1	4	1	1	0	0	0	0	1	0	7	0	0	2	0	0	1	0	0	0	2	1	0	0	15	1	0	0	15	0	0	10	14	1	0	2	0	1	0	0	2
Bacteria	Firmicutes	Clostridia	Clostridiales	Veillonellaceae	Veillonellaceae-unkGen	5	26	23	73	40	22	50	118	142	21	63	105	74	48	219	110	76	234	40	1	147	7	8	48	41	11	63	150	0	0	156	5	477	1	255	268	239	170	143	0	19	59	0	290
Bacteria	Firmicutes	Erysipelotrichi	Erysipelotrichales	Erysipelotrichaceae	Bulleidia	0	0	0	0	0	0	0	0	0	0	0	0	0	0	0	0	0	0	0	0	0	0	0	0	0	0	0	0	0	0	1	0	0	1	0	0	0	0	0	1	0	0	0	0
Bacteria	Firmicutes	Erysipelotrichi	Erysipelotrichales	Erysipelotrichaceae	Catenibacterium	0	0	0	0	0	2	0	0	0	594	0	0	0	0	0	0	3	0	0	8	0	70	0	0	0	0	0	0	0	0	0	80	0	0	0	0	0	43	0	0	0	0	0	15
Bacteria	Firmicutes	Erysipelotrichi	Erysipelotrichales	Erysipelotrichaceae	Coprobacillus	1	0	5	1	2	1	9	0	8	0	2	0	0	0	0	10	0	1	0	0	1	0	0	2	0	10	13	3	2	4	0	0	0	5	6	0	3	0	0	0	0	0	2	1
Bacteria	Firmicutes	Erysipelotrichi	Erysipelotrichales	Erysipelotrichaceae	Erysipelotrichaceae-unkGen	14	32	105	47	44	68	39	15	322	3	62	6	13	0	26	130	50	155	2	19	7	55	2	210	13	16	40	120	18	53	67	276	61	12	127	30	166	105	5	7	5	42	73	28
Bacteria	Firmicutes	Erysipelotrichi	Erysipelotrichales	Erysipelotrichaceae	Holdemania	3	0	0	10	1	0	0	0	4	6	4	0	0	0	0	0	0	3	0	0	0	0	1	2	4	10	1	13	1	0	0	0	8	0	3	1	1	3	0	11	0	4	3	0
Bacteria	Firmicutes	Erysipelotrichi	Erysipelotrichales	Erysipelotrichaceae	Turicibacter	0	0	4	0	0	0	0	0	0	1	2	3	0	0	0	0	0	0	0	0	0	0	6	0	0	0	9	31	1	0	0	0	0	0	0	0	1	0	1	0	0	0	0	0
Bacteria	Firmicutes	Firmicutes-unkPhy	Firmicutes-unkPhy	Firmicutes-unkPhy	Firmicutes-unkPhy	17	41	47	27	24	23	5	10	64	25	12	31	4	0	13	5	4	5	2	1	7	57	5	17	5	47	44	53	7	70	22	36	19	6	8	18	22	10	35	5	7	151	6	6
Bacteria	Fusobacteria	Fusobacteria	Fusobacteriales	Fusobacteriaceae	Fusobacteriaceae-unkGen	0	0	0	0	0	0	0	0	0	0	0	0	0	0	0	0	0	0	0	0	0	0	0	0	0	0	0	0	0	0	0	0	0	0	0	0	0	0	0	0	0	0	0	0
Bacteria	Fusobacteria	Fusobacteria	Fusobacteriales	Fusobacteriaceae	Fusobacterium	0	0	0	0	0	0	0	0	0	0	0	0	0	0	0	0	0	0	0	0	0	0	0	1	0	0	0	0	0	1	8	0	0	0	0	0	0	0	0	0	0	0	0	0
Bacteria	Fusobacteria	Fusobacteria	Fusobacteriales	Fusobacteriaceae	Leptotrichia	0	0	0	0	0	0	0	0	0	0	0	0	0	0	0	0	0	0	0	0	0	0	0	0	0	0	0	0	0	0	0	0	0	0	0	0	0	0	0	0	0	0	0	0
Bacteria	Fusobacteria	Fusobacteria	Fusobacteriales	Fusobacteriaceae	Sneathia	0	0	0	0	0	0	0	0	0	0	0	0	0	0	0	0	0	0	0	0	0	0	0	0	0	0	0	0	0	0	0	0	0	0	0	0	0	0	0	0	0	0	0	0
Bacteria	Fusobacteria	Fusobacteria	Fusobacteriales	Fusobacteriales-unkOrd	Fusobacteriales-unkOrd	0	0	0	0	0	0	0	0	0	0	0	0	0	0	0	0	0	0	0	0	0	0	0	0	0	0	0	0	0	0	0	0	0	0	0	0	0	0	0	0	0	0	0	0
Bacteria	Lentisphaerae	Lentisphaerae	Victivallales	Victivallaceae	Victivallis	0	0	2	0	0	0	0	0	1	0	0	0	0	0	0	0	0	0	0	0	0	0	0	0	0	0	0	0	0	0	0	4	0	0	0	0	0	0	0	0	0	0	0	0
Bacteria	Proteobacteria	Alphaproteobacteria	Alphaproteobacteria-unkCla	Alphaproteobacteria-unkCla	Alphaproteobacteria-unkCla	4	0	0	3	0	0	0	0	87	0	92	0	0	0	0	0	0	18	0	0	0	0	0	49	41	0	0	202	0	0	0	0	0	0	0	0	0	0	0	0	0	0	0	0
Bacteria	Proteobacteria	Alphaproteobacteria	Rhizobiales	Methylobacteriaceae	Methylobacterium	0	0	0	0	0	0	0	0	1	0	0	0	0	0	0	0	0	0	0	0	0	0	0	0	0	0	0	0	0	0	0	0	0	0	0	0	0	0	0	0	0	0	0	0
Bacteria	Proteobacteria	Betaproteobacteria	Betaproteobacteria-unkCla	Betaproteobacteria-unkCla	Betaproteobacteria-unkCla	134	51	12	90	192	10	79	2	7	30	27	0	87	14	0	14	1	2	1	23	8	1	518	25	9	113	21	8	143	7	0	259	0	47	70	26	103	22	117	0	0	22	78	1
Bacteria	Proteobacteria	Betaproteobacteria	Burkholderiales	Alcaligenaceae	Alcaligenaceae-unkGen	0	0	25	0	0	0	0	0	0	0	0	0	0	0	0	0	0	0	0	0	0	0	0	0	0	0	0	0	0	0	0	0	0	0	0	0	0	0	0	0	0	0	0	0
Bacteria	Proteobacteria	Betaproteobacteria	Burkholderiales	Alcaligenaceae	Sutterella	0	35	89	0	0	0	0	74	58	0	0	0	0	0	22	0	254	115	39	0	32	89	0	0	11	0	0	57	0	0	24	11	58	0	0	0	0	0	0	0	7	0	0	224
Bacteria	Proteobacteria	Betaproteobacteria	Burkholderiales	Burkholderiales-unkOrd	Burkholderiales-unkOrd	71	10	0	5	0	1	0	0	2	0	5	0	8	7	0	5	2	2	0	4	1	0	2	9	4	0	28	0	52	16	0	22	1	0	75	2	0	3	6	0	0	2	19	1
Bacteria	Proteobacteria	Betaproteobacteria	Burkholderiales	Oxalobacteraceae	Oxalobacter	0	2	0	1	9	4	0	0	4	0	0	0	0	0	0	0	1	0	0	0	0	0	0	0	0	0	0	0	0	1	0	1	0	0	0	0	0	0	3	0	0	13	0	1
Bacteria	Proteobacteria	Betaproteobacteria	Neisseriales	Neisseriaceae	Neisseria	0	0	0	0	0	0	0	0	1	0	0	0	0	0	0	0	1	0	0	0	0	0	0	0	0	0	0	0	0	0	0	0	0	0	1	0	0	0	0	0	0	0	0	0
Bacteria	Proteobacteria	Deltaproteobacteria	Deltaproteobacteria-unkCla	Deltaproteobacteria-unkCla	Deltaproteobacteria-unkCla	0	0	0	0	0	1	0	0	0	0	0	0	0	0	0	0	0	0	0	0	0	0	0	0	0	0	0	0	0	0	0	0	0	0	0	0	0	0	0	0	0	0	0	0
Bacteria	Proteobacteria	Deltaproteobacteria	Desulfovibrionales	Desulfovibrionaceae	Bilophila	0	0	1	0	0	0	0	0	0	0	0	0	0	0	0	0	0	0	0	0	0	0	0	1	0	0	0	0	0	0	0	0	0	0	0	1	0	0	1	1	0	0	0	0
Bacteria	Proteobacteria	Deltaproteobacteria	Desulfovibrionales	Desulfovibrionaceae	Desulfovibrio	0	0	0	0	0	0	0	0	3	0	0	0	0	0	0	0	0	0	0	0	0	0	0	0	0	0	0	0	0	0	0	0	0	0	0	0	0	0	0	0	0	0	0	0
Bacteria	Proteobacteria	Epsilonproteobacteria	Campylobacterales	Campylobacteraceae	Campylobacter	0	1	0	0	1	0	0	0	0	0	0	0	0	0	0	0	0	0	0	0	0	0	0	0	0	0	0	0	0	0	1	0	0	0	0	0	0	0	0	0	0	4	0	0
Bacteria	Proteobacteria	Gammaproteobacteria	Aeromonadales	Succinivibrionaceae	Succinivibrio	0	0	0	0	0	0	0	0	0	0	0	0	0	0	0	0	0	0	0	0	0	0	0	0	0	0	0	0	0	0	0	0	0	0	0	0	0	0	0	0	0	0	0	0
Bacteria	Proteobacteria	Gammaproteobacteria	Aeromonadales	Succinivibrionaceae	Succinivibrionaceae-unkGen	0	0	0	0	0	0	0	0	0	0	0	0	0	0	0	0	0	0	0	0	0	0	0	0	0	0	0	0	0	0	0	0	0	0	0	0	0	0	0	0	0	0	0	0
Bacteria	Proteobacteria	Gammaproteobacteria	Enterobacteriales	Enterobacteriaceae	Enterobacteriaceae-unkGen	0	0	0	0	0	0	0	0	0	0	0	0	0	2	1	0	0	0	0	0	0	0	0	0	0	3	0	0	0	0	0	0	0	0	0	0	0	0	0	1	0	0	0	0
Bacteria	Proteobacteria	Gammaproteobacteria	Enterobacteriales	Enterobacteriaceae	Shigella	0	0	0	0	0	0	0	0	0	0	0	0	0	1	0	0	0	0	0	0	0	0	0	0	0	2	0	0	0	0	0	0	0	0	0	0	0	0	0	0	0	0	0	0
Bacteria	Proteobacteria	Gammaproteobacteria	Pasteurellales	Pasteurellaceae	Pasteurellaceae-unkGen	0	0	0	0	0	0	0	0	0	0	0	0	0	0	0	0	0	0	1	0	0	0	0	0	0	0	0	0	0	0	0	0	0	0	0	0	0	0	0	0	0	0	0	0
Bacteria	Proteobacteria	Gammaproteobacteria	Pseudomonadales	Pseudomonadaceae	Pseudomonadaceae-unkGen	0	0	0	0	0	0	0	0	0	0	0	0	0	0	0	0	0	0	0	0	0	0	0	0	0	0	0	0	0	0	0	0	0	0	0	0	0	0	0	0	0	0	0	0
Bacteria	Proteobacteria	Gammaproteobacteria	Xanthomonadales	Xanthomonadaceae	Stenotrophomonas	0	0	0	0	0	0	0	0	0	0	0	0	0	1	0	0	0	0	0	0	0	0	0	0	0	0	0	0	0	0	0	0	0	0	0	0	0	0	0	0	0	0	0	0
Bacteria	Proteobacteria	Proteobacteria-unkPhy	Proteobacteria-unkPhy	Proteobacteria-unkPhy	Proteobacteria-unkPhy	296	0	0	340	3	0	912	0	380	2	43	0	4	1	0	1	0	1222	170	0	4	0	17	96	62	63	0	10	1	28	0	5	0	0	8	0	0	2	2	1	1006	0	1	0
Bacteria	TM7	TM7	TM7	TM7	TM7_genera_incertae_sedis	0	0	0	0	1	0	0	0	4	2	0	1	2	25	0	0	1	2	0	0	0	0	0	1	0	0	6	0	0	7	3	1	2	4	0	0	1	5	1	0	0	0	0	0
Bacteria	Verrucomicrobia	Verrucomicrobiae	Verrucomicrobiales	Verrucomicrobiaceae	Akkermansia	0	0	0	0	0	0	0	0	0	0	0	0	0	0	0	0	0	0	17	1	0	0	0	0	0	0	0	0	0	0	0	0	0	0	0	0	0	0	0	0	0	0	0	0
Bacteria	unkBacteria	unkBacteria	unkBacteria	unkBacteria	unkBacteria	290	347	559	280	182	137	205	118	328	30	92	117	92	3	64	3	58	35	97	34	10	84	6	111	136	28	33	335	5	1066	24	382	27	20	53	278	120	35	329	244	85	425	30	31
[truncated: 52 more columns]
